# Supplementary material for: Factors Associated with Reported COVID-like Symptoms and Seroprevalence Data Matched with COVID-like Symptoms in Slums and Non-Slums of Two Major Cities in Bangladesh
Source: Healthcare (Basel). 2023 May 16;11(10):1444. doi: 10.3390/healthcare11101444 (PMC10218417; doi:10.3390/healthcare11101444)
Supplement: Supplementary file 1 [file healthcare-11-01444-s001.zip]

Archive with 1 entries (1 files):
- healthcare-2345083-supplementary.pdf
